# Supplementary material for: EUKARYOME: the rRNA gene reference database for identification of all eukaryotes
Source: Database (Oxford). 2024 Jun 12;2024:baae043. doi: 10.1093/database/baae043 (PMC11168333; doi:10.1093/database/baae043)
Supplement: baae043_Supp [file baae043_supp.zip]

Archive with 4 entries (4 files):
- suppl_data/Graphical abstract.pdf
- suppl_data/Table S1.xlsx
- suppl_data/Text S1 EUKARYOME instructions.pdf
- Figure S1 Glo9SSU_figtree.pdf
