# Supplementary material for: EUKARYOME: the rRNA gene reference database for identification of all eukaryotes
Source: Database (Oxford). 2024 Jun 12;2024:baae043. doi: 10.1093/database/baae043 (PMC11168333; doi:10.1093/database/baae043)
Supplement: baae043_Supp [file baae043_supp.zip › suppl_data/Table S1.xlsx]

## Sheet: Sheet1
Table S1. Putative chimeric and low-quality sequences in INSDc.
INSDc/JGI accession	Quality evaluation
AAAA02037451	low quality
AAAA02038450	low quality
AAAA02042722	low quality
AAFI02000261	low quality
AAGE02015837	low quality
AAGK01000001	low quality
AAKM01000006	low quality
AAKM01000011	low quality
AAKM01000020	low quality
AAKM01000024	low quality
AAKO01006645	low quality
AAKO01007158	low quality
AAPQ01003438	low quality
AAPU01010424	low quality
AAQB01010180	low quality
AATU01005842	low quality
AATU01005848	low quality
AATU01005858	low quality
AATU01005864	low quality
AATU01005865	low quality
AATU01005879	low quality
AATU01005882	low quality
AATU01005900	low quality
AATU01005924	low quality
AATU01006554	low quality
AATU01007496	low quality
AATU01012685	low quality
AAWU01030964	low quality
AAWU01031039	low quality
AAWU01040617	low quality
AAXT01000002	low quality
AB048657	low quality
AB076334	low quality
AB178716	low quality
AB193050	low quality
AB193051	low quality
AB213417	low quality
AB218189	low quality
AB250945	low quality
AB251817	low quality
AB285528	low quality
AB285532	low quality
AB289661	low quality
AB365818	low quality
AB453040	low quality
AB456648	low quality
AB505468	low quality
AB505518	low quality
AB534519	low quality
AB546129	low quality
AB546130	low quality
AB546131	low quality
AB546132	low quality
AB546133	low quality
AB546134	low quality
AB546135	low quality
AB546137	low quality
AB546138	low quality
AB546139	low quality
AB546140	low quality
AB546142	low quality
AB546143	low quality
AB546144	low quality
AB546145	low quality
AB546147	low quality
AB546148	low quality
AB555658	low quality
AB555662	low quality
AB555669	low quality
AB555671	chimeric
AB556917	chimeric
AB556918	chimeric
AB556922	low quality
AB556923	chimeric
AB556924	low quality
AB556927	low quality
AB556934	chimeric
AB587738	low quality
AB588964	low quality
AB594852	chimeric
AB594853	chimeric
AB594866	chimeric
AB594869	low quality
AB594874	chimeric
AB594879	chimeric
AB594880	chimeric
AB594883	low quality
AB594884	chimeric
AB594886	chimeric
AB594888	chimeric
AB594892	low quality
AB594912	low quality
AB594916	low quality
AB594917	low quality
AB594921	low quality
AB594925	low quality
AB622341	low quality
AB647146	low quality
AB647153	low quality
AB647155	low quality
AB684413	low quality
AB695493	chimeric
AB711974	low quality
AB749532	low quality
AB777479	low quality
AB807906	low quality
AB901547	low quality
AB902285	low quality
AB971090	low quality
AB986308	low quality
AB986323	low quality
ABKE03000005	low quality
ABLF02007902	low quality
ABQD01000052	low quality
ADCG02001925	low quality
ADIH01019749	low quality
ADVJ01006144	low quality
AF062615	low quality
AF062627	low quality
AF062634	low quality
AF074369	low quality
AF124681	low quality
AF124689	low quality
AF124700	low quality
AF139732	low quality
AF139733	low quality
AF167414	low quality
AF185657	low quality
AF185677	low quality
AF185685	low quality
AF185686	low quality
AF241514	low quality
AF319433	low quality
AF319437	low quality
AF325603	low quality
AF325631	low quality
AF325641	low quality
AF357025	low quality
AF357038	low quality
AF357039	low quality
AF357040	low quality
AF372747	low quality
AF377079	low quality
AF389153	low quality
AF399032	chimeric
AF437677	low quality
AF437701	low quality
AF438591	low quality
AF438600	low quality
AF438605	low quality
AF442097	low quality
AF442099	low quality
AF452628	chimeric
AF461562	low quality
AF461589	low quality
AF461656	low quality
AF480098	low quality
AF480107	low quality
AF492442	chimeric
AFFJ01002919	low quality
AFFJ01003139	low quality
AFFJ01003952	low quality
AJ006466	low quality
AJ239120	low quality
AJ239123	low quality
AJ239124	low quality
AJ292287	low quality
AJ301862	low quality
AJ309403	low quality
AJ309442	low quality
AJ315526	low quality
AJ315527	low quality
AJ430853	low quality
AJ504624	low quality
AJ504625	low quality
AJ505617	low quality
AJ505620	low quality
AJ506000	low quality
AJ506003	low quality
AJ506004	low quality
AJ506018	low quality
AJ506020	low quality
AJ506028	low quality
AJ506037	low quality
AJ518850	low quality
AJ518858	low quality
AJ549976	low quality
AJ567737	low quality
AJ619955	low quality
AJ633576	low quality
AJ699060	low quality
AJ699065	low quality
AJ699066	low quality
AJ699076	low quality
AJ716306	low quality
AJ716309	low quality
AJ810903	low quality
AJ852599	low quality
AJ852602	low quality
AJ852605	low quality
AJ852607	low quality
AJ852608	low quality
AJ852609	low quality
AJ854085	chimeric
AJ854090	low quality
AJ854100	low quality
AJ867630	low quality
AJ867631	low quality
AJ871994	low quality
AJ872002	low quality
AJ872037	low quality
AJ872058	low quality
AJ872060	low quality
AJ872061	low quality
AJ872065	low quality
AJ872067	low quality
AJ893232	low quality
AM040354	low quality
AM076580	low quality
AM181143	low quality
AM268192	chimeric
AM384941	low quality
AM384947	low quality
AM384951	low quality
AM384952	low quality
AM384962	low quality
AM418543	low quality
AM418544	low quality
AM420361	low quality
AM494587	chimeric
AM495117	low quality
AM495143	low quality
AM495151	low quality
AM495152	low quality
AM495166	low quality
AM711120	low quality
AM713426	low quality
AM713428	low quality
AM746148	chimeric
AM849324	chimeric
AM882989	low quality
AM902020	low quality
AM980842	low quality
AM980850	chimeric
AM999602	chimeric
AMWH01006396	low quality
AMYN01000131	low quality
AMYS01000213	low quality
APCN01009412	low quality
ATLZ01000076	low quality
AUST01036632	low quality
AWGM01068870	low quality
AY097038	low quality
AY129575	chimeric
AY174694	low quality
AY174696	low quality
AY174699	low quality
AY179998	low quality
AY187616	low quality
AY217728	low quality
AY219881	low quality
AY236284	chimeric
AY248773	low quality
AY248775	low quality
AY248776	low quality
AY256320	low quality
AY273535	low quality
AY273548	low quality
AY273574	low quality
AY273599	low quality
AY273603	low quality
AY273607	low quality
AY273613	low quality
AY330279	low quality
AY330280	low quality
AY330287	low quality
AY350280	low quality
AY350288	low quality
AY350299	low quality
AY350318	low quality
AY350320	low quality
AY382450	chimeric
AY382454	chimeric
AY394664	low quality
AY459195	low quality
AY459198	chimeric
AY499475	low quality
AY499483	chimeric
AY499485	low quality
AY499490	low quality
AY534205	low quality
AY575917	low quality
AY627803	low quality
AY639162	low quality
AY639235	low quality
AY640408	low quality
AY656967	low quality
AY742757	low quality
AY744281	low quality
AY744284	low quality
AY822736	low quality
AY856454	low quality
AY882488	low quality
AY882502	low quality
AY882503	low quality
AY882582	low quality
AY882583	low quality
AY900092	low quality
AY903705	low quality
AY903709	chimeric
AY903720	low quality
AY903726	low quality
AY903730	low quality
AY903731	low quality
AY903741	low quality
AY916586	low quality
AY916611	chimeric
AY919740	chimeric
AY919751	low quality
AY919820	low quality
AY948189	low quality
AY969886	low quality
AYZW01117908	low quality
BCJR01000020	low quality
BDQF01000003	low quality
DQ068973	low quality
DQ085180	low quality
DQ085201	low quality
DQ085204	low quality
DQ102677	low quality
DQ121439	low quality
DQ122642	low quality
DQ122669	chimeric
DQ145105	low quality
DQ149853	low quality
DQ149872	low quality
DQ273790	low quality
DQ328101	low quality
DQ336458	chimeric
DQ336469	low quality
DQ336470	low quality
DQ336475	low quality
DQ336477	low quality
DQ336485	low quality
DQ336493	chimeric
DQ336494	low quality
DQ336496	low quality
DQ336497	low quality
DQ336509	low quality
DQ336511	low quality
DQ336515	chimeric
DQ336519	chimeric
DQ357115	low quality
DQ371696	low quality
DQ386741	low quality
DQ396695	chimeric
DQ396697	low quality
DQ396719	low quality
DQ396747	low quality
DQ396749	chimeric
DQ400148	low quality
DQ400192	low quality
DQ400215	low quality
DQ400244	chimeric
DQ400257	low quality
DQ400259	low quality
DQ401107	low quality
DQ421053	low quality
DQ453697	low quality
DQ474320	low quality
DQ474329	low quality
DQ474333	low quality
DQ474340	low quality
DQ474369	low quality
DQ474377	low quality
DQ474384	low quality
DQ474385	low quality
DQ481939	low quality
DQ517401	low quality
DQ517402	low quality
DQ517410	low quality
DQ658852	low quality
DQ910903	low quality
DQ979497	low quality
E17083	low quality
E17084	low quality
EC913395	low quality
EF023122	chimeric
EF023422	chimeric
EF023446	low quality
EF024163	chimeric
EF024177	chimeric
EF024178	low quality
EF024236	chimeric
EF024240	low quality
EF024254	chimeric
EF024444	chimeric
EF024543	chimeric
EF024564	chimeric
EF024917	chimeric
EF033122	chimeric
EF040861	low quality
EF100209	chimeric
EF109816	low quality
EF109817	low quality
EF109819	low quality
EF109824	chimeric
EF109825	low quality
EF109826	low quality
EF109827	low quality
EF109828	low quality
EF109829	low quality
EF109830	low quality
EF109831	low quality
EF109832	low quality
EF109833	low quality
EF109834	low quality
EF109843	low quality
EF109844	low quality
EF109850	low quality
EF109852	low quality
EF109853	low quality
EF109854	low quality
EF109855	low quality
EF109857	low quality
EF109860	low quality
EF109862	low quality
EF109863	low quality
EF109864	low quality
EF109865	low quality
EF109866	low quality
EF109867	low quality
EF109868	low quality
EF109869	low quality
EF109870	low quality
EF109871	low quality
EF109872	low quality
EF109873	low quality
EF109874	low quality
EF109875	low quality
EF109877	low quality
EF109878	low quality
EF109879	low quality
EF109880	low quality
EF109881	low quality
EF109882	low quality
EF109883	low quality
EF109884	low quality
EF109885	chimeric
EF109886	chimeric
EF109887	low quality
EF109888	low quality
EF136886	low quality
EF136888	chimeric
EF136890	chimeric
EF154579	low quality
EF195521	low quality
EF195600	low quality
EF195602	low quality
EF195610	low quality
EF380984	low quality
EF381027	low quality
EF381028	low quality
EF393590	chimeric
EF409029	low quality
EF409064	low quality
EF409067	low quality
EF409086	low quality
EF409108	low quality
EF409126	low quality
EF433999	low quality
EF434029	low quality
EF434055	low quality
EF434154	low quality
EF447222	low quality
EF447225	low quality
EF447241	low quality
EF526880	low quality
EF558776	chimeric
EF558777	chimeric
EF558787	low quality
EF558789	low quality
EF558790	low quality
EF558793	chimeric
EF558794	chimeric
EF558795	chimeric
EF558796	chimeric
EF558797	chimeric
EF558798	chimeric
EF558799	chimeric
EF558800	chimeric
EF611141	low quality
EF655683	low quality
EF989102	low quality
EF989121	low quality
EU051917	low quality
EU087285	low quality
EU143987	low quality
EU143998	chimeric
EU152132	chimeric
EU152133	low quality
EU152138	low quality
EU152154	chimeric
EU152161	chimeric
EU152191	chimeric
EU162624	chimeric
EU162638	low quality
EU169389	low quality
EU169390	low quality
EU169392	low quality
EU169393	chimeric
EU169394	chimeric
EU169395	chimeric
EU169396	chimeric
EU169397	low quality
EU169398	low quality
EU169399	low quality
EU169401	chimeric
EU169402	chimeric
EU169403	low quality
EU169404	chimeric
EU169405	chimeric
EU169406	chimeric
EU169407	chimeric
EU169408	chimeric
EU169409	chimeric
EU169410	low quality
EU169411	low quality
EU169412	low quality
EU169417	low quality
EU169418	low quality
EU169419	low quality
EU169420	low quality
EU169421	low quality
EU169422	low quality
EU169423	low quality
EU169424	low quality
EU169425	low quality
EU169426	low quality
EU169427	low quality
EU169428	low quality
EU189027	low quality
EU189028	low quality
EU262622	low quality
EU271965	low quality
EU292351	low quality
EU292428	low quality
EU292542	low quality
EU292601	low quality
EU292629	low quality
EU332707	low quality
EU332725	low quality
EU332741	low quality
EU332742	low quality
EU334890	low quality
EU340292	low quality
EU340297	low quality
EU340299	chimeric
EU340301	low quality
EU340317	chimeric
EU340323	low quality
EU350743	low quality
EU350747	low quality
EU350748	low quality
EU350749	low quality
EU350752	low quality
EU350753	low quality
EU359056	low quality
EU359057	low quality
EU359058	low quality
EU359060	low quality
EU359061	low quality
EU359063	low quality
EU359064	low quality
EU359065	low quality
EU359066	low quality
EU359068	low quality
EU359069	low quality
EU359070	low quality
EU359077	low quality
EU359088	low quality
EU359122	low quality
EU359127	low quality
EU359128	low quality
EU359142	low quality
EU359150	low quality
EU359164	low quality
EU359170	low quality
EU359183	low quality
EU359203	low quality
EU359204	low quality
EU359235	low quality
EU359247	low quality
EU359269	low quality
EU371194	chimeric
EU371324	low quality
EU417644	low quality
EU417645	low quality
EU417646	low quality
EU428767	low quality
EU428768	low quality
EU446399	chimeric
EU503025	low quality
EU503026	low quality
EU503029	low quality
EU516689	chimeric
EU561689	chimeric
EU569253	low quality
EU570193	low quality
EU573729	low quality
EU668238	low quality
EU747847	low quality
EU747848	chimeric
EU747855	low quality
EU747856	chimeric
EU780589	low quality
EU780631	low quality
EU784181	low quality
EU784270	low quality
EU793773	low quality
EU810200	low quality
EU819465	low quality
EU828456	low quality
EU834219	low quality
EU847655	chimeric
EU862217	low quality
EU870083	low quality
EU910016	low quality
EU910020	low quality
EU910030	low quality
FJ000215	chimeric
FJ000238	low quality
FJ008597	low quality
FJ008603	low quality
FJ008609	low quality
FJ008625	low quality
FJ008636	low quality
FJ009600	low quality
FJ157026	low quality
FJ157039	low quality
FJ157059	low quality
FJ157097	low quality
FJ157100	low quality
FJ168046	low quality
FJ196909	low quality
FJ196914	low quality
FJ235561	low quality
FJ235562	low quality
FJ235574	low quality
FJ348370	low quality
FJ403511	low quality
FJ475562	chimeric
FJ475598	chimeric
FJ552787	low quality
FJ552882	low quality
FJ553060	chimeric
FJ553239	chimeric
FJ553436	chimeric
FJ553524	chimeric
FJ553563	chimeric
FJ553752	chimeric
FJ600369	low quality
FJ768690	low quality
FJ769315	low quality
FJ789605	low quality
FJ794824	low quality
FJ794826	low quality
FJ794829	low quality
FJ794837	low quality
FJ827125	low quality
FJ831545	low quality
FJ831566	chimeric
FJ831584	low quality
FJ831587	low quality
FJ831592	low quality
FJ831634	low quality
FJ831645	low quality
FJ831667	low quality
FJ848473	chimeric
FJ875130	low quality
FJ901323	low quality
FKKZ01000918	low quality
FM203058	low quality
FM203059	low quality
FM206332	low quality
FM206333	low quality
FM206336	low quality
FM206343	low quality
FM206344	low quality
FM865542	low quality
FM865552	low quality
FM865582	chimeric
FM865583	chimeric
FM865586	chimeric
FM876843	low quality
FM876844	low quality
FM955463	low quality
FM955469	low quality
FM955473	low quality
FM955850	low quality
FM995597	low quality
FN263087	low quality
FN263088	low quality
FN263091	low quality
FN263094	low quality
FN263100	low quality
FN263102	low quality
FN263109	low quality
FN263126	low quality
FN263176	low quality
FN263182	low quality
FN397116	chimeric
FN397182	chimeric
FN397379	chimeric
FN430573	low quality
FN430581	low quality
FN545319	low quality
FN547536	low quality
FN547543	low quality
FN556619	low quality
FN556633	low quality
FN556644	low quality
FN598384	low quality
FN645959	chimeric
FN658692	low quality
FN658990	low quality
FN666280	low quality
FN666282	low quality
FN690487	low quality
FN690488	low quality
FN690491	low quality
FN690493	low quality
FN690494	low quality
FN690495	low quality
FN690496	low quality
FN690497	low quality
FN820273	low quality
FN820275	low quality
FN825898	low quality
FN869731	low quality
FN869758	low quality
FN869759	chimeric
FN869794	low quality
FN869795	low quality
FN869889	low quality
FPLL01000999	low quality
FPLS01017312	chimeric
FPLS01018619	chimeric
FPLS01026176	chimeric
FPLS01036247	low quality
FPLS01041703	chimeric
FPLS01041892	chimeric
FPLS01047057	chimeric
FR686935	chimeric
FR686942	low quality
FR686944	low quality
FR686951	low quality
FR686955	low quality
FR693575	low quality
FR693661	low quality
FR693663	low quality
FR693678	low quality
FR693711	low quality
FR693715	low quality
FR716571	chimeric
FR728511	low quality
FR728532	low quality
FR728533	chimeric
FR728547	chimeric
FR732067	low quality
FR750135	low quality
FR750154	low quality
FR750159	low quality
FR773149	low quality
FR821551	low quality
FR821554	low quality
FR821575	low quality
FR821588	low quality
FR825014	chimeric
FR837672	low quality
FR847983	low quality
FR865467	low quality
FR865569	low quality
FR873156	low quality
FR873157	low quality
FR873159	low quality
FR873160	low quality
FXWY01000006	low quality
GALN01470925	low quality
GALN01477775	low quality
GBJO01020293	low quality
GBYF01077852	low quality
GCA_002865655	low quality
GCA_003203555	low quality
GCA002865655	low quality
GCA003203555	low quality
GFIX01017244	low quality
GFIX01030376	low quality
GQ120111	low quality
GQ120126	low quality
GQ140598	chimeric
GQ159902	low quality
GQ159948	chimeric
GQ205068	chimeric
GQ205069	chimeric
GQ205070	chimeric
GQ205084	low quality
GQ205369	low quality
GQ219938	low quality
GQ229229	low quality
GQ246483	low quality
GQ330641	low quality
GQ388366	low quality
GQ388369	low quality
GQ388376	chimeric
GQ388381	low quality
GQ388385	low quality
GQ388426	low quality
GQ388432	low quality
GQ388501	chimeric
GQ388506	low quality
GQ388507	low quality
GQ388508	low quality
GQ388517	low quality
GQ388568	low quality
GQ388588	low quality
GQ388597	chimeric
GQ388598	chimeric
GQ388602	low quality
GQ388684	low quality
GQ452058	low quality
GQ863793	low quality
GQ906428	low quality
GQ906430	low quality
GQ995412	low quality
GU001154	low quality
GU067917	low quality
GU067985	chimeric
GU068000	chimeric
GU180255	low quality
GU181887	low quality
GU198566	low quality
GU198567	low quality
GU198568	low quality
GU198581	low quality
GU198593	low quality
GU198602	low quality
GU198620	low quality
GU198623	low quality
GU198626	low quality
GU198631	low quality
GU198632	low quality
GU198641	low quality
GU198647	low quality
GU198649	low quality
GU198664	low quality
GU198666	low quality
GU198671	low quality
GU198672	low quality
GU198681	low quality
GU198684	low quality
GU198693	low quality
GU198694	low quality
GU198695	low quality
GU198699	low quality
GU198702	low quality
GU198708	low quality
GU198717	low quality
GU198720	low quality
GU198723	low quality
GU198729	low quality
GU198732	low quality
GU198738	low quality
GU290077	chimeric
GU290084	low quality
GU322378	low quality
GU322994	low quality
GU353720	low quality
GU353933	chimeric
GU353944	low quality
GU353949	low quality
GU353955	chimeric
GU385638	chimeric
GU385653	chimeric
GU568128	low quality
GU568141	low quality
GU568156	low quality
GU598333	chimeric
GU598367	low quality
GU598418	chimeric
GU819262	low quality
GU819867	low quality
GU820696	chimeric
GU822983	low quality
GU823044	low quality
GU823440	low quality
GU823671	low quality
GU824640	chimeric
GU824858	chimeric
GU825570	low quality
GU825596	chimeric
GU969083	low quality
GU969089	low quality
GU969090	low quality
GU997763	low quality
GX291381	low quality
HE576799	low quality
HE576800	chimeric
HE576802	chimeric
HE576810	low quality
HE576818	low quality
HE576824	low quality
HE576851	low quality
HE576913	low quality
HE576915	low quality
HE613454	chimeric
HE613455	chimeric
HE613463	low quality
HE613480	low quality
HE613482	low quality
HE613489	low quality
HE613502	low quality
HE615031	low quality
HE615032	chimeric
HE615070	low quality
HE615074	chimeric
HE659766	low quality
HE659784	low quality
HE659834	low quality
HE659853	low quality
HE659897	low quality
HE659911	low quality
HE659932	low quality
HE659943	low quality
HE659950	chimeric
HE775286	low quality
HE775290	low quality
HE775292	low quality
HE775293	low quality
HE775294	low quality
HE775299	low quality
HE775304	low quality
HE775332	low quality
HE795124	low quality
HE798750	low quality
HE798782	chimeric
HE798805	chimeric
HE799094	chimeric
HE863866	low quality
HF566478	low quality
HF566785	low quality
HF566814	low quality
HF566838	low quality
HF566862	low quality
HF566863	low quality
HF566865	low quality
HF566866	low quality
HF566870	low quality
HF566871	low quality
HF566874	low quality
HF566876	low quality
HF566880	low quality
HF566881	low quality
HF566882	low quality
HF566887	low quality
HF566894	low quality
HF566898	low quality
HF566899	low quality
HF566910	low quality
HF566983	low quality
HF567049	low quality
HF567061	low quality
HF567066	low quality
HF567089	low quality
HF567116	low quality
HF567186	chimeric
HF567222	low quality
HF567283	low quality
HF567331	low quality
HF567332	low quality
HF567356	low quality
HF567377	low quality
HF567382	low quality
HF568265	low quality
HF568657	low quality
HF568711	low quality
HF674589	low quality
HF675337	low quality
HF954579	low quality
HF954657	low quality
HF954660	low quality
HF954811	low quality
HF954871	low quality
HF968779	low quality
HF968780	low quality
HF968782	low quality
HF968783	low quality
HF968790	low quality
HF968791	low quality
HF968793	low quality
HF968796	low quality
HF968810	low quality
HF968812	low quality
HF968912	low quality
HF968951	low quality
HF968960	low quality
HF970229	low quality
HF970231	low quality
HF970238	low quality
HF970241	low quality
HF970268	chimeric
HF970273	low quality
HF970275	low quality
HF970278	low quality
HF970303	low quality
HF970311	low quality
HG004493	low quality
HG380230	chimeric
HG380232	chimeric
HG380239	low quality
HG425891	chimeric
HG425892	low quality
HG425893	low quality
HG425894	low quality
HG425901	low quality
HG425913	low quality
HG425924	low quality
HG425936	low quality
HG425955	low quality
HG425978	low quality
HG425979	low quality
HG530947	low quality
HG532013	low quality
HG532015	low quality
HG796143	low quality
HG796886	low quality
HG969311	chimeric
HG969314	chimeric
HG969318	low quality
HG969339	chimeric
HG969347	low quality
HG969361	low quality
HG969363	chimeric
HG969556	low quality
HG969638	low quality
HG970656	low quality
HG970657	low quality
HG970658	low quality
HG970662	low quality
HG970663	low quality
HG970664	chimeric
HG975874	low quality
HG975934	low quality
HG976115	low quality
HG976121	low quality
HG976162	low quality
HG995688	low quality
HG995838	low quality
HG996243	low quality
HG996257	low quality
HG996270	low quality
HM069347	low quality
HM162333	low quality
HM162341	low quality
HM172844	low quality
HM172845	low quality
HM190127	low quality
HM195229	low quality
HM215648	low quality
HM215659	low quality
HM215666	chimeric
HM215705	low quality
HM230886	low quality
HM446587	chimeric
HM483516	low quality
HM483518	low quality
HM486975	low quality
HM488535	low quality
HM570003	chimeric
HM570006	chimeric
HM570007	chimeric
HM570010	chimeric
HM570011	chimeric
HM570013	chimeric
HM570015	chimeric
HM570016	chimeric
HM570017	chimeric
HM570019	chimeric
HM570022	chimeric
HM581742	chimeric
HM625900	low quality
HM748907	chimeric
HM748910	chimeric
HQ021758	low quality
HQ191369	low quality
HQ191406	low quality
HQ211772	low quality
HQ242793	chimeric
HQ242796	chimeric
HQ242919	chimeric
HQ242920	low quality
HQ242925	low quality
HQ242926	low quality
HQ242964	low quality
HQ242984	low quality
HQ242988	low quality
HQ242990	low quality
HQ242991	low quality
HQ242992	low quality
HQ242996	low quality
HQ242997	low quality
HQ243000	low quality
HQ243001	low quality
HQ243003	low quality
HQ243013	low quality
HQ243014	low quality
HQ243016	low quality
HQ243017	low quality
HQ243018	low quality
HQ243019	low quality
HQ243024	low quality
HQ243027	low quality
HQ243043	low quality
HQ243045	low quality
HQ243052	low quality
HQ243061	low quality
HQ243069	low quality
HQ243071	low quality
HQ243073	low quality
HQ243074	low quality
HQ243082	low quality
HQ243089	low quality
HQ243123	low quality
HQ243124	low quality
HQ243125	low quality
HQ243142	chimeric
HQ243159	low quality
HQ243174	low quality
HQ243183	chimeric
HQ243185	low quality
HQ243188	low quality
HQ243190	low quality
HQ243191	low quality
HQ243192	low quality
HQ243193	low quality
HQ243194	low quality
HQ243197	low quality
HQ243198	low quality
HQ243199	low quality
HQ243200	low quality
HQ243201	low quality
HQ243202	low quality
HQ243203	low quality
HQ243204	low quality
HQ243205	low quality
HQ243206	low quality
HQ243207	low quality
HQ243208	low quality
HQ243209	low quality
HQ243210	low quality
HQ243211	low quality
HQ243215	low quality
HQ243216	low quality
HQ243217	low quality
HQ243223	low quality
HQ243227	low quality
HQ243231	low quality
HQ243232	low quality
HQ243276	low quality
HQ243277	low quality
HQ243278	low quality
HQ243281	low quality
HQ243284	low quality
HQ243286	low quality
HQ243287	low quality
HQ243291	low quality
HQ243301	low quality
HQ243305	low quality
HQ243306	low quality
HQ243307	low quality
HQ243309	low quality
HQ243310	low quality
HQ243311	low quality
HQ243312	low quality
HQ243313	low quality
HQ243315	low quality
HQ243317	low quality
HQ243318	low quality
HQ243321	low quality
HQ243324	low quality
HQ243325	low quality
HQ243326	low quality
HQ243328	low quality
HQ243329	low quality
HQ243330	low quality
HQ243335	low quality
HQ243336	low quality
HQ243337	low quality
HQ243340	low quality
HQ243343	low quality
HQ243346	low quality
HQ243347	low quality
HQ243349	low quality
HQ243350	low quality
HQ243352	low quality
HQ243353	low quality
HQ243354	low quality
HQ243355	low quality
HQ243356	low quality
HQ243357	low quality
HQ243358	low quality
HQ243359	low quality
HQ243360	low quality
HQ243361	low quality
HQ243362	low quality
HQ243363	low quality
HQ243364	low quality
HQ243365	low quality
HQ243366	chimeric
HQ243367	chimeric
HQ243368	low quality
HQ243369	chimeric
HQ243372	chimeric
HQ243401	low quality
HQ243403	chimeric
HQ243404	low quality
HQ243405	low quality
HQ243407	chimeric
HQ243408	chimeric
HQ243409	chimeric
HQ243410	low quality
HQ243412	chimeric
HQ243413	low quality
HQ243420	low quality
HQ258986	low quality
HQ258991	chimeric
HQ260305	low quality
HQ386965	low quality
HQ386966	low quality
HQ386984	low quality
HQ445071	low quality
HQ445073	low quality
HQ445082	low quality
HQ445428	low quality
HQ585900	low quality
HQ591469	low quality
HQ857067	low quality
HQ857161	low quality
HQ857162	low quality
HQ857164	low quality
HQ857165	low quality
HQ857166	low quality
HQ857169	low quality
HQ857171	low quality
HQ857188	chimeric
HQ857192	low quality
HQ857198	chimeric
HQ895801	chimeric
HQ993241	low quality
HQ993285	chimeric
HQ993431	chimeric
HQ993463	low quality
JF276270	low quality
JF276273	chimeric
JF298206	low quality
JF414185	chimeric
JF419481	low quality
JF439098	low quality
JF439099	low quality
JF439102	chimeric
JF439103	low quality
JF439104	low quality
JF439113	chimeric
JF439116	chimeric
JF439117	chimeric
JF439118	low quality
JF439119	low quality
JF439121	low quality
JF439164	chimeric
JF439165	chimeric
JF439185	chimeric
JF439186	chimeric
JF681981	low quality
JF683554	low quality
JF683558	low quality
JF683560	low quality
JF683562	low quality
JF694081	low quality
JF784006	low quality
JF790981	chimeric
JF790984	chimeric
JF791010	low quality
JF791021	low quality
JF791037	low quality
JF791065	low quality
JF791087	chimeric
JF791111	low quality
JF927114	low quality
JF960803	low quality
JJMF01000614	low quality
JJOG01005511	low quality
JN033233	chimeric
JN033421	low quality
JN035634	chimeric
JN090181	low quality
JN131587	low quality
JN131597	low quality
JN168696	low quality
JN194163	low quality
JN194177	low quality
JN194178	low quality
JN194181	low quality
JN194219	low quality
JN194235	low quality
JN194399	low quality
JN194422	low quality
JN194448	low quality
JN194551	low quality
JN194626	low quality
JN194628	low quality
JN194659	low quality
JN194734	low quality
JN194753	low quality
JN194906	low quality
JN194907	low quality
JN194908	low quality
JN194939	low quality
JN194941	low quality
JN195001	low quality
JN195123	low quality
JN195240	low quality
JN195254	low quality
JN195331	low quality
JN195345	low quality
JN195365	low quality
JN195542	low quality
JN195680	low quality
JN195706	low quality
JN195707	low quality
JN195720	low quality
JN195721	low quality
JN195722	low quality
JN228231	low quality
JN252457	low quality
JN252458	chimeric
JN252459	chimeric
JN402968	low quality
JN402969	low quality
JN409340	low quality
JN569349	low quality
JN619155	low quality
JN644351	low quality
JN644365	low quality
JN644367	low quality
JN644385	low quality
JN644392	low quality
JN644394	low quality
JN644401	chimeric
JN644420	low quality
JN644436	chimeric
JN644437	chimeric
JN644445	chimeric
JN644450	low quality
JN644454	low quality
JN644455	low quality
JN685213	low quality
JN685214	low quality
JN685219	low quality
JN685221	low quality
JN685222	low quality
JN685224	low quality
JN685226	low quality
JN685229	low quality
JN685230	low quality
JN685231	low quality
JN685234	low quality
JN685235	low quality
JN685236	low quality
JN685240	low quality
JN685242	low quality
JN685243	low quality
JN685244	low quality
JN685246	low quality
JN685248	low quality
JN685249	low quality
JN685250	low quality
JN685251	low quality
JN685252	low quality
JN685253	low quality
JN685254	low quality
JN685256	low quality
JN685257	low quality
JN685265	low quality
JN685266	low quality
JN685267	low quality
JN685269	low quality
JN685275	low quality
JN685277	low quality
JN685279	chimeric
JN867177	low quality
JN867215	low quality
JN867216	low quality
JN983976	low quality
JPEI01001139	low quality
JQ048828	low quality
JQ226392	chimeric
JQ228252	low quality
JQ277925	low quality
JQ393102	low quality
JQ408172	low quality
JQ408220	low quality
JQ408221	low quality
JQ408224	low quality
JQ408225	low quality
JQ408226	low quality
JQ408227	low quality
JQ408228	low quality
JQ408229	low quality
JQ408230	low quality
JQ408231	low quality
JQ408232	low quality
JQ408233	low quality
JQ408234	low quality
JQ408235	low quality
JQ408237	low quality
JQ408238	low quality
JQ408239	low quality
JQ408242	low quality
JQ408243	low quality
JQ408244	low quality
JQ408246	low quality
JQ513903	low quality
JQ616804	low quality
JQ627507	low quality
JQ639150	low quality
JQ654582	chimeric
JQ666586	chimeric
JQ689433	low quality
JQ886459	low quality
JQ917869	low quality
JQ975998	low quality
JQ991724	low quality
JQDR02014929	low quality
JRLE01012115	low quality
JSAE01000079	low quality
JSAE01000664	low quality
JUFY01023810	low quality
JX042783	low quality
JX096567	chimeric
JX096568	chimeric
JX096569	chimeric
JX096580	chimeric
JX096583	low quality
JX096587	low quality
JX096588	chimeric
JX096590	chimeric
JX096593	low quality
JX096595	low quality
JX096599	chimeric
JX096600	low quality
JX096601	chimeric
JX096602	low quality
JX096604	chimeric
JX096607	chimeric
JX096611	chimeric
JX096615	low quality
JX096623	chimeric
JX096625	low quality
JX096627	low quality
JX096629	chimeric
JX096630	chimeric
JX129156	low quality
JX129158	low quality
JX144115	low quality
JX145389	low quality
JX145391	low quality
JX145392	low quality
JX159449	low quality
JX159471	low quality
JX276915	low quality
JX276917	low quality
JX296615	low quality
JX363816	chimeric
JX386187	low quality
JX389605	low quality
JX469417	low quality
JX548249	low quality
JX630500	low quality
JX680417	low quality
JX999966	low quality
KC007328	low quality
KC147258	low quality
KC193261	low quality
KC215424	chimeric
KC222871	low quality
KC222872	low quality
KC486366	chimeric
KC488490	low quality
KC488585	low quality
KC495025	low quality
KC521359	low quality
KC561946	low quality
KC561950	low quality
KC561951	low quality
KC561960	low quality
KC561961	low quality
KC561962	low quality
KC561963	low quality
KC561964	low quality
KC561965	low quality
KC561966	low quality
KC561967	low quality
KC561968	low quality
KC561969	low quality
KC561970	low quality
KC561972	low quality
KC561973	low quality
KC561974	low quality
KC561975	low quality
KC571764	low quality
KC603764	chimeric
KC666024	low quality
KC666028	low quality
KC666029	low quality
KC670250	low quality
KC670271	low quality
KC670295	low quality
KC670392	low quality
KC670515	low quality
KC670542	low quality
KC670607	low quality
KC670638	low quality
KC670658	low quality
KC670767	low quality
KC670795	low quality
KC670807	low quality
KC670842	low quality
KC670885	low quality
KC671066	low quality
KC671291	low quality
KC671407	low quality
KC671528	low quality
KC671576	low quality
KC671589	low quality
KC671641	low quality
KC671654	low quality
KC671657	low quality
KC671716	low quality
KC671957	low quality
KC672207	low quality
KC672417	low quality
KC672420	low quality
KC672428	low quality
KC672448	low quality
KC672480	low quality
KC672494	low quality
KC672532	low quality
KC672581	low quality
KC672629	low quality
KC672681	low quality
KC672690	low quality
KC672710	low quality
KC672783	low quality
KC672821	low quality
KC672913	low quality
KC673144	low quality
KC673212	low quality
KC673228	low quality
KC673270	low quality
KC673397	low quality
KC673409	low quality
KC673415	low quality
KC673464	low quality
KC673494	low quality
KC673569	low quality
KC673673	low quality
KC673803	low quality
KC673985	low quality
KC674009	low quality
KC674026	low quality
KC674086	low quality
KC674090	low quality
KC674123	low quality
KC674192	low quality
KC674340	low quality
KC674370	low quality
KC674423	low quality
KC674491	low quality
KC674511	low quality
KC674636	low quality
KC674736	low quality
KC674737	low quality
KC674794	low quality
KC674824	low quality
KC674974	low quality
KC675105	low quality
KC708347	chimeric
KC876246	low quality
KC876249	low quality
KC965401	low quality
KF007249	chimeric
KF007250	chimeric
KF007252	chimeric
KF007254	chimeric
KF060299	low quality
KF129612	low quality
KF129746	low quality
KF129863	chimeric
KF129918	chimeric
KF129925	low quality
KF130237	low quality
KF130247	low quality
KF130582	chimeric
KF154766	low quality
KF206498	low quality
KF206499	low quality
KF206502	chimeric
KF206505	low quality
KF206507	low quality
KF206509	low quality
KF206510	low quality
KF206542	low quality
KF206552	chimeric
KF206553	chimeric
KF206554	chimeric
KF274208	low quality
KF290723	chimeric
KF306382	low quality
KF306387	low quality
KF386324	low quality
KF386326	low quality
KF412633	chimeric
KF467282	low quality
KF467293	low quality
KF472144	low quality
KF476760	low quality
KF476782	low quality
KF476798	low quality
KF476907	low quality
KF476926	low quality
KF498567	low quality
KF617303	low quality
KF732650	chimeric
KF800367	chimeric
KF836916	low quality
KF836927	low quality
KF836928	chimeric
KF836942	low quality
KF836950	low quality
KF836958	low quality
KF836960	low quality
KF836964	low quality
KF836971	chimeric
KF836980	low quality
KF849484	low quality
KF849495	chimeric
KF849497	low quality
KF849499	low quality
KF849505	low quality
KF849507	chimeric
KF849510	chimeric
KF849524	low quality
KF849526	low quality
KF849527	low quality
KF849528	chimeric
KF849529	low quality
KF849533	low quality
KF849535	chimeric
KF849543	low quality
KF849544	low quality
KF849551	low quality
KF849553	low quality
KF849561	low quality
KF849562	low quality
KF849579	low quality
KF849584	low quality
KF849585	low quality
KF849589	low quality
KF849599	low quality
KF849601	low quality
KF849603	low quality
KF849604	low quality
KF849605	low quality
KF849606	low quality
KF849608	low quality
KF849630	low quality
KF849633	chimeric
KF849636	low quality
KF849638	low quality
KF849641	low quality
KF849642	low quality
KF849647	low quality
KF849653	low quality
KF849655	low quality
KF849657	chimeric
KF849659	low quality
KF849660	low quality
KF849664	low quality
KF849676	chimeric
KF849678	low quality
KF849687	chimeric
KF849692	chimeric
KF849701	low quality
KF849710	chimeric
KF849711	low quality
KF849712	low quality
KF879040	chimeric
KF879051	low quality
KF879052	low quality
KF914401	low quality
KF916646	low quality
KF916651	low quality
KF916670	low quality
KF939955	chimeric
KF939960	low quality
KF939961	low quality
KF939972	chimeric
KF939973	low quality
KF939974	low quality
KF939986	chimeric
KJ173917	low quality
KJ209699	low quality
KJ209700	low quality
KJ209701	low quality
KJ209707	low quality
KJ209710	low quality
KJ210826	low quality
KJ399968	low quality
KJ411951	low quality
KJ452261	chimeric
KJ452270	chimeric
KJ464996	low quality
KJ484647	low quality
KJ484649	low quality
KJ484650	low quality
KJ484652	low quality
KJ484653	low quality
KJ484654	low quality
KJ484655	low quality
KJ484656	low quality
KJ484658	low quality
KJ484659	low quality
KJ484661	low quality
KJ484662	low quality
KJ484663	low quality
KJ484664	low quality
KJ484665	low quality
KJ484666	low quality
KJ484667	low quality
KJ484668	low quality
KJ484669	low quality
KJ484670	low quality
KJ484671	low quality
KJ484673	low quality
KJ484674	low quality
KJ484676	low quality
KJ484677	low quality
KJ484679	low quality
KJ484680	low quality
KJ484682	low quality
KJ484683	low quality
KJ484685	low quality
KJ484686	low quality
KJ484687	low quality
KJ484694	low quality
KJ484697	low quality
KJ484698	low quality
KJ484705	low quality
KJ484710	low quality
KJ484711	chimeric
KJ484712	low quality
KJ484714	low quality
KJ484715	low quality
KJ484727	low quality
KJ484736	low quality
KJ484737	low quality
KJ484738	low quality
KJ484740	low quality
KJ484745	low quality
KJ484746	low quality
KJ484749	low quality
KJ484751	low quality
KJ484763	low quality
KJ484767	low quality
KJ484778	low quality
KJ484779	low quality
KJ484780	low quality
KJ484781	low quality
KJ484782	low quality
KJ484783	low quality
KJ484784	low quality
KJ484785	low quality
KJ484786	low quality
KJ484787	low quality
KJ484802	low quality
KJ484803	low quality
KJ484804	low quality
KJ484805	low quality
KJ484806	low quality
KJ484807	low quality
KJ484810	low quality
KJ484811	low quality
KJ484812	low quality
KJ484813	low quality
KJ484814	low quality
KJ564152	low quality
KJ596428	low quality
KJ697834	low quality
KJ701444	low quality
KJ701455	chimeric
KJ701456	chimeric
KJ701460	chimeric
KJ701464	low quality
KJ701465	chimeric
KJ701471	chimeric
KJ701477	low quality
KJ701481	chimeric
KJ701497	low quality
KJ701500	low quality
KJ701501	low quality
KJ701503	low quality
KJ757072	low quality
KJ757075	chimeric
KJ757077	chimeric
KJ757094	chimeric
KJ757114	chimeric
KJ757147	low quality
KJ757192	chimeric
KJ757296	low quality
KJ757398	chimeric
KJ757560	chimeric
KJ757667	chimeric
KJ757848	chimeric
KJ759582	chimeric
KJ759603	chimeric
KJ759709	low quality
KJ759918	chimeric
KJ760143	chimeric
KJ760282	chimeric
KJ760308	low quality
KJ761477	chimeric
KJ762488	low quality
KJ762510	low quality
KJ762852	chimeric
KJ762856	chimeric
KJ762946	chimeric
KJ763263	chimeric
KJ763520	chimeric
KJ763724	chimeric
KJ809519	low quality
KJ809523	low quality
KJ925497	chimeric
KJ952233	low quality
KJ952234	low quality
KJ952235	low quality
KJ952238	low quality
KM008614	low quality
KM023196	low quality
KM041710	low quality
KM041716	low quality
KM041717	low quality
KM041718	low quality
KM041720	low quality
KM041721	low quality
KM041723	low quality
KM041727	low quality
KM041728	low quality
KM041731	low quality
KM041736	low quality
KM041739	low quality
KM041749	low quality
KM041750	low quality
KM041752	low quality
KM041755	low quality
KM041763	low quality
KM041764	low quality
KM041766	low quality
KM041767	low quality
KM041770	low quality
KM041778	low quality
KM041782	low quality
KM041786	low quality
KM041795	low quality
KM041803	low quality
KM041806	low quality
KM041813	low quality
KM041817	low quality
KM041818	low quality
KM041819	low quality
KM041839	low quality
KM041840	low quality
KM041844	low quality
KM041847	low quality
KM041848	low quality
KM041852	low quality
KM041858	low quality
KM041859	low quality
KM041862	low quality
KM041863	low quality
KM041866	low quality
KM041870	low quality
KM041872	low quality
KM041873	low quality
KM041875	low quality
KM041877	low quality
KM041882	low quality
KM041889	low quality
KM041892	low quality
KM041893	low quality
KM041897	chimeric
KM041900	low quality
KM041902	low quality
KM041905	low quality
KM041907	low quality
KM041915	low quality
KM041916	low quality
KM041917	low quality
KM041918	low quality
KM041921	low quality
KM041922	low quality
KM041928	low quality
KM041937	low quality
KM041958	low quality
KM041963	low quality
KM041965	low quality
KM041966	low quality
KM041967	low quality
KM041968	low quality
KM041970	low quality
KM041976	low quality
KM041978	low quality
KM041982	low quality
KM041987	low quality
KM041990	low quality
KM041993	low quality
KM042000	low quality
KM042007	low quality
KM042008	low quality
KM042009	low quality
KM042017	low quality
KM042019	low quality
KM042020	low quality
KM042026	low quality
KM056665	low quality
KM207867	chimeric
KM207868	low quality
KM207869	low quality
KM207870	low quality
KM207873	low quality
KM207886	low quality
KM207891	low quality
KM207902	low quality
KM207903	low quality
KM207904	low quality
KM207905	low quality
KM207906	low quality
KM207907	low quality
KM207908	low quality
KM207909	low quality
KM207910	low quality
KM207913	low quality
KM207916	low quality
KM207919	low quality
KM207921	low quality
KM207922	low quality
KM207924	low quality
KM207925	low quality
KM207926	low quality
KM207927	low quality
KM207928	low quality
KM207929	low quality
KM207931	low quality
KM207936	low quality
KM207939	low quality
KM207942	low quality
KM207943	low quality
KM207944	low quality
KM207945	low quality
KM207947	low quality
KM207949	low quality
KM207950	low quality
KM207952	low quality
KM207953	low quality
KM207954	low quality
KM207955	low quality
KM207956	low quality
KM207957	low quality
KM207958	low quality
KM207959	low quality
KM207960	low quality
KM207961	low quality
KM207971	low quality
KM207982	low quality
KM207987	low quality
KM207994	low quality
KM207995	low quality
KM207996	low quality
KM207998	low quality
[truncated: 2,258 more rows]
